# Supplementary material for: Beneficial Effect of Dietary Approaches to Stop Hypertension Diet Combined with Regular Physical Activity on Fat Mass and Anthropometric and Metabolic Parameters in People with Overweight and Obesity
Source: Nutrients. 2024 Sep 20;16(18):3187. doi: 10.3390/nu16183187 (PMC11435128; doi:10.3390/nu16183187)
Supplement: Supplementary file 1 [file nutrients-16-03187-s001.zip]

Archive with 1 entries (1 files):
- nutrients-3133661-supplementary.pdf
